# Supplementary material for: Impact of Harvest Timing and Stir-Frying on the Bioactive Compounds, Bioactivities, and Flavor of Ziziphi Spinosae Semen: An Integrated Analysis via GC-IMS, Electronic Sensors, and Caenorhabditis elegans Model
Source: Plants (Basel). 2026 May 21;15(10):1573. doi: 10.3390/plants15101573 (PMC13211273; doi:10.3390/plants15101573)
Supplement: Supplementary file 1 [file plants-15-01573-s001.zip › Supplementary Material.xlsx]

## Sheet: Table S1
Table S1 Sensory Evaluation Form
Evaluation Item	Score Range	Scoring Criteria Description	Score
Color (20 points)	16-20	Pure color (typical dark brown or the inherent color of the raw product), uniform, and glossy
	11-15	Color is relatively correct but slightly uneven in shade, with moderate gloss
	6-10	Color is dark or too light, uneven, with a dull appearance
	0-5	Color is dull/grayish, with scorched spots or discoloration, completely lacking gloss
Texture (20 points)	16-20	Crispy texture, loose and pure consistency, with a refreshing afterfeel
	11-15	Texture is relatively crispy, with an overall acceptable afterfeel
	6-10	Texture is somewhat hard or tough, with a lingering residue sensation
	0-5	Texture is hard and difficult to chew or soggy, with an unpleasant, sticky afterfeel
Aroma (30 points)	25-30	Rich aroma, with distinct inherent freshness or roasted, nutty notes; pure and pleasant
	19-24	Moderate aroma, distinct inherent scent but not intense, without off-odors
	13-18	Faint aroma, weak inherent scent, or slight raw/green notes
	0-12	No aroma or presence of off-odors, such as burnt, stale, or oily smells
Taste (30 points)	25-30	Pure and robust taste, well-balanced sour and sweet notes, with a long-lasting pleasant aftertaste and no off-flavors
	19-24	Moderate taste, characteristic flavor is noticeable, but balance or aftertaste is slightly lacking
	13-18	Bland taste, characteristic flavor is not distinct, or slightly bitter/astringent
	0-12	Poor taste or presence of off-flavors, notably bitter, rancid, or burnt notes
Total Score (100 points)

## Sheet: Table S2
Table S2. Determination of volatile flavor compounds of ZSS at before and after stir-fried points by GC-IMS
Count	Compound	CAS	Formula	MW	RI	Rt [sec]	Dt [a.u.]		IUPAC Name
Esters
1	Ethyl 3-hydroxybutanoate	C5405414	C6H12O3	132.2	1545	1279.95	1.16496		Ethyl 3-hydroxybutanoate
2	Ethyl formate	C109944	C3H6O2	74.1	837.4	228.252	1.20961	**	Ethyl methanoate
3	Isovaleric acid, methyl ester	C556241	C6H12O2	116.2	1018.1	370.005	1.20227		Methyl 3-methylbutanoate
4	Acetic acid propyl ester	C109604	C5H10O2	102.1	996.2	347.48	1.16339		Propyl ethanoate
5	Butyl formate	C592847	C5H10O2	102.1	1096	465.103	1.20685	**	Butyl methanoate
6	2-Methylbutyl acetate	C624419	C7H14O2	130.2	1081.3	443.611	1.28618		2-Methylbutyl ethanoate
7	Ethyl propanoate	C105373	C5H10O2	102.1	996	347.224	1.45993	**	Ethyl propanoate
8	Ethyl 2-methylpropanoate	C97621	C6H12O2	116.2	926	288.22	1.1951		Ethyl 2-methylpropanoate
9	Acetic acid ethyl ester	C141786	C4H8O2	88.1	893.1	264.308	1.33358		Ethyl ethanoate
10	methyl acetate	C79209	C3H6O2	74.1	862.2	243.61	1.03168		Methyl ethanoate
Alcohols
11	1-Pentanol-M	C71410	C5H12O	88.1	1264.5	736.091	1.25414		Pentan-1-ol
12	1-Pentanol-D	C71410	C5H12O	88.1	1264.3	735.825	1.51753		Pentan-1-ol
13	1- butanol-M	C71363	C4H10O	74.1	1139	539.6	1.1832		Butan-1-ol
14	1- butanol-D	C71363	C4H10O	74.1	1138.8	539.317	1.3926		Butan-1-ol
15	1-Butanol, 3-methyl	C123513	C5H12O	88.1	1208.9	659.667	1.49627		3-Methylbutan-1-ol
16	(Z)-4-heptenal	C6728310	C7H12O	112.2	1177	615.434	1.62116	**	(4Z)-Hept-4-enal
17	1-Hexanol	C111273	C6H14O	102.2	1391.1	944.828	1.32752		Hexan-1-ol
18	2-Heptanol	C543497	C7H16O	116.2	1277.7	755.465	1.38268	**	Heptan-2-ol
19	3-Pentanol	C584021	C5H12O	88.1	1102.6	475.751	1.41941	*	Pentan-3-ol
20	2-Methyl-1-propanol	C78831	C4H10O	74.1	1089.1	454.169	1.17362		2-Methylpropan-1-ol
21	1-Propanol	C71238	C3H8O	60.1	1034.5	387.851	1.11213		Propan-1-ol
22	Ethanol	C64175	C2H6O	46.1	989	340.328	1.13252	*	Ethanol
23	2-Propanol	C67630	C3H8O	60.1	968.8	322.597	1.0964		Propan-2-ol
24	2-Methyl-2-propanol	C75650	C4H10O	74.1	946	303.818	1.14377		2-Methylpropan-2-ol
Pyrazines
25	2,3-dimethylpyrazine-M	C5910894	C6H8N2	108.1	1339.9	854.059	1.1191	**	2,3-Dimethylpyrazine
26	2,3-dimethylpyrazine-D	C5910894	C6H8N2	108.1	1339.5	853.422	1.48721	**	2,3-Dimethylpyrazine
27	2-Methylpyrazine	C109080	C5H6N2	94.1	1278.1	756.129	1.0919	**	2-Methylpyrazine
28	2,6-Dimethylpyridine	C108485	C7H9N	107.2	1320.1	821.368	1.0835	**	2,6-Dimethylpyridine
29	Pyridine	C110861	C5H5N	79.1	1209.6	660.52	1.24453		Pyridine
Ketones
30	1-Hydroxy-2-propanone	C116096	C3H6O2	74.1	1320	821.245	1.23024	**	1-Hydroxypropan-2-one
31	2-Heptanone	C110430	C7H14O	114.2	1177	615.475	1.26075	**	Heptan-2-one
32	3-penten-2-one, 4-methyl	C141797	C6H10O	98.1	1114.1	495.109	1.44688		4-Methylpent-3-en-2-one
33	2,3-Pentanedione	C600146	C5H8O2	100.1	1102.5	475.697	1.20541		Pentane-2,3-dione
34	cyclopentanone	C120923	C5H8O	84.1	1083.1	445.882	1.33696	**	Cyclopentanone
35	2-Hexanone	C591786	C6H12O	100.2	1049.2	404.608	1.18637	**	Hexan-2-one
36	4-Methyl-2-pentanone	C108101	C6H12O	100.2	1007.8	359.263	1.17655		4-Methylpentan-2-one
37	2-Butanone	C78933	C4H8O	72.1	921.6	284.84	1.23919	*	Butan-2-one
Aldehydes
38	(E)-2-Hexenal	C6728263	C6H10O	98.1	1277.6	755.358	1.18575	**	(E)-Hex-2-enal
39	1-hexanal	C66251	C6H12O	100.2	1081.6	444.065	1.55725	**	Hexanal
40	n-Pentanal	C110623	C5H10O	86.1	981.9	333.869	1.41867	**	Pentanal
41	2-Methylbutanal	C96173	C5H10O	86.1	916.3	280.917	1.39729	**	2-Methylbutanal
42	Butanal	C123728	C4H8O	72.1	846.4	233.678	1.11376		Butanal
43	Propanal	C123386	C3H6O	58.1	831.5	224.7	1.14349	**	Propanal
Hydrocarbons
44	Benzene	C71432	C6H6	78.1	1008.2	359.657	1.07248		Benzene
45	β-Myrcene	C123353	C10H16	136.2	1122	508.814	1.15521		7-Methyl-3-methylideneocta-1,6-diene
46	2,2,4,6,6-Pentamethylheptane	C13475826	C12H26	170.3	889.3	261.644	1.09546		2,2,4,6,6-Pentamethylheptane
47	1-octene	C111660	C8H16	112.2	854.8	238.954	1.15248		Oct-1-ene
Monoterpenes
48	styrene	C100425	C8H8	104.2	1216.9	670.138	1.04152	**	Ethenylbenzene
49	δ-3-Carene	C13466789	C10H16	136.2	1114.3	495.438	1.21607		3,7,7-Trimethylbicyclo[4.1.0]hept-3-ene
Others
50	acrylonitrile-M	C107131	C3H3N	53.1	1024.5	376.921	1.09467		Prop-2-enenitrile
51	acrylonitrile-D	C107131	C3H3N	53.1	1024.3	376.699	1.04509		Prop-2-enenitrile
52	Allyl sulfide	C592881	C6H10S	114.2	1122.6	509.916	1.12477		Di(prop-2-enyl) sulfide
53	Isobutyl isobutyrate	C97858	C8H16O2	144.2	1122.9	510.486	1.31712		2-Methylpropyl 2-methylpropanoate
54	2,5-Dimethylfuran	C625865	C6H8O	96.1	919.8	283.532	1.34945	**	2,5-Dimethylfuran
55	Dimethyl sulfide	C75183	C2H6S	62.1	814	214.611	0.95471	**	Dimethyl sulfide
56	Acetic acid	C64197	C2H4O2	60.1	1546	1282.43	1.05555		Ethanoic acid
57	-	unidentified	*	0	1096.3	465.609	1.09147	**
58	-	unidentified	*	0	980	332.245	1.3872
Note: M represents a monomer, D represents a dimer, and substances with the same CAS number are monomers; − “indicates that unidentified flavor compounds. RI: Relative retention index; Rt: Retention time; Dt: Relative migration time.
"*" denotes VOCs exclusively identified in raw ZSS; "**" denotes VOCs exclusively identified in stir-fried ZSS.
